# Supplementary material for: Physiological Adaptations of Vigna radiata to Heavy Metal Stress: Soluble Sugar Accumulation and Biomass Enhancement
Source: Plants (Basel). 2025 Apr 11;14(8):1191. doi: 10.3390/plants14081191 (PMC12030698; doi:10.3390/plants14081191)
Supplement: Supplementary file 1 [file plants-14-01191-s001.zip]

Archive with 1 entries (1 files):
- plants-3440583-supplementary.pdf
